# Supplementary material for: 5-p-Tolyl-1H-tetra­zole
Source: Acta Crystallogr Sect E Struct Rep Online. 2009 Sep 12;65(Pt 10):o2463. doi: 10.1107/S1600536809036411 (PMC2970279; doi:10.1107/S1600536809036411)
Supplement: Supplementary file 2 [file e-65-o2463-Isup2.hkl]

# 
# h,k,l, Fc-squared, Fo-squared, sigma(Fo-squared) and status flag 
# 
data_I
_shelx_title ' qzr in P-1                      Pbcm' 
_shelx_refln_list_code          4 
_shelx_F_calc_maximum      115.33 
_exptl_crystal_F_000       336.00 
_reflns_d_resolution_high  0.7709 
 
loop_ 
 _symmetry_equiv_pos_as_xyz 
 'x, y, z' 
 '-x, -y, z+1/2' 
 'x, -y+1/2, -z' 
 '-x, y+1/2, -z+1/2' 
 '-x, -y, -z' 
 'x, y, -z-1/2' 
 '-x, y-1/2, z' 
 'x, -y-1/2, z-1/2' 
 
_cell_length_a     4.5370 
_cell_length_b    17.7290 
_cell_length_c     9.7780 
_cell_angle_alpha  90.000 
_cell_angle_beta   90.000 
_cell_angle_gamma  90.000 
 
_shelx_F_squared_multiplier     1.000 
 
loop_ 
 _refln_index_h 
 _refln_index_k 
 _refln_index_l 
 _refln_F_squared_calc 
 _refln_F_squared_meas 
 _refln_F_squared_sigma 
 _refln_observed_status 
   1   0   0       43.00       40.06      1.16 o 
   2   0   0       77.58       72.29      1.97 o 
   3   0   0      269.93      287.09      4.37 o 
   4   0   0        0.22        1.63      0.74 o 
   5   0   0       13.65       10.71      3.38 o 
   1   1   0      517.42      471.13      3.20 o 
   2   1   0      332.68      308.83      2.59 o 
   3   1   0       86.62       84.56      1.99 o 
   4   1   0        6.39        5.31      1.16 o 
   5   1   0       15.68       14.80      2.58 o 
   1   2   0     4255.15     4096.77     17.02 o 
   2   2   0       17.57       18.92      0.86 o 
   3   2   0      226.34      225.19      2.88 o 
   4   2   0       51.21       47.34      2.02 o 
   5   2   0       17.82       17.80      2.73 o 
   1   3   0      626.23      574.40      4.36 o 
   2   3   0      995.94     1025.54     12.05 o 
   3   3   0        3.09        2.79      0.58 o 
   4   3   0      107.37      108.73      4.49 o 
   5   3   0        9.79       12.48      1.69 o 
   0   4   0      404.06      369.65      3.34 o 
   1   4   0     7218.16     7296.01     49.68 o 
   2   4   0      610.24      673.71      8.45 o 
   3   4   0       23.45       20.80      1.15 o 
   4   4   0        7.65        6.44      0.68 o 
   5   4   0        0.75        2.13      0.84 o 
   1   5   0     1463.62     1423.94     10.72 o 
   2   5   0      375.98      376.10      5.61 o 
   3   5   0      410.77      421.40      5.90 o 
   4   5   0       17.77       18.89      1.45 o 
   5   5   0        3.55        4.52      1.38 o 
   0   6   0        1.21        0.04      0.70 o 
   1   6   0      160.07      144.74      1.97 o 
   2   6   0     3451.28     3641.84     37.74 o 
   3   6   0       48.27       44.86      3.34 o 
   4   6   0       12.08       11.74      1.12 o 
   5   6   0        0.01        0.88      1.23 o 
   1   7   0       16.85        9.80      0.67 o 
   2   7   0      695.46      707.66     12.83 o 
   3   7   0      129.04      139.04      4.26 o 
   4   7   0       24.37       26.52      2.00 o 
   5   7   0        5.81        2.73      0.99 o 
   0   8   0       85.02       87.81      2.20 o 
   1   8   0     1465.03     1624.25     16.12 o 
   2   8   0      462.16      477.14      6.09 o 
   3   8   0        7.41        4.86      2.22 o 
   4   8   0       76.10       72.05      4.65 o 
   5   8   0        0.02       -0.61      1.64 o 
   1   9   0      758.98      765.19      8.35 o 
   2   9   0      442.03      445.24      6.62 o 
   3   9   0        2.83        3.90      1.14 o 
   4   9   0       11.59       11.00      1.61 o 
   5   9   0        0.04        1.88      1.13 o 
   0  10   0      749.03      835.93      9.45 o 
   1  10   0       16.27       13.39      0.81 o 
   2  10   0        4.90        3.65      0.83 o 
   3  10   0      168.97      175.72      5.64 o 
   4  10   0       34.03       34.02      3.03 o 
   5  10   0        0.28        0.95      1.67 o 
   1  11   0       22.42       21.54      0.97 o 
   2  11   0       40.57       43.53      2.88 o 
   3  11   0       92.40       97.19      7.10 o 
   4  11   0        8.63        6.20      1.29 o 
   5  11   0        0.08        1.69      1.37 o 
   0  12   0      565.45      617.22     16.74 o 
   1  12   0        3.69        4.79      0.81 o 
   2  12   0        5.57        5.10      0.82 o 
   3  12   0       28.89       17.01      2.54 o 
   4  12   0       68.80       63.35      4.16 o 
   5  12   0        1.97        0.68      1.40 o 
   1  13   0       35.98       35.73      1.30 o 
   2  13   0       36.49       31.61      1.34 o 
   3  13   0        2.86        1.65      0.99 o 
   4  13   0       19.19       16.52      2.19 o 
   0  14   0       26.84       24.58      2.04 o 
   1  14   0       94.52       91.30      3.07 o 
   2  14   0      118.92      118.35      3.06 o 
   3  14   0        1.03        0.82      1.21 o 
   4  14   0       28.60       22.74      2.36 o 
   1  15   0      218.85      237.89      5.56 o 
   2  15   0        7.49        6.61      1.13 o 
   3  15   0        4.90        4.82      1.33 o 
   4  15   0       32.30       26.13      3.82 o 
   0  16   0        9.53       11.01      1.86 o 
   1  16   0        0.65        1.13      0.80 o 
   2  16   0       14.36       14.63      1.19 o 
   3  16   0        6.47        4.57      0.89 o 
   4  16   0        0.86        0.35      1.38 o 
   1  17   0        0.51        0.36      0.78 o 
   2  17   0        0.68        1.85      0.82 o 
   3  17   0        4.23        1.41      1.22 o 
   0  18   0        8.53        9.41      3.02 o 
   1  18   0       36.97       36.82      1.85 o 
   2  18   0        6.72        5.27      1.04 o 
   3  18   0        1.13        0.86      1.14 o 
   1  19   0        0.10        1.22      0.87 o 
   2  19   0        7.71        5.33      1.52 o 
   3  19   0        0.49        1.55      2.06 o 
   0  20   0       65.51       68.26      6.88 o 
   1  20   0        6.75        7.24      1.40 o 
   2  20   0        0.52        0.95      1.98 o 
   1  21   0       10.43       13.53      1.97 o 
   2  21   0        0.00        0.60      1.97 o 
   0  22   0       77.59       75.87     13.88 o 
   1  22   0        0.31        2.22      1.53 o 
   1   1   1        6.81        7.50      0.30 o 
   2   1   1        1.72        1.55      0.32 o 
   3   1   1      180.89      184.78      1.75 o 
   4   1   1       68.28       68.60      1.82 o 
   5   1   1        5.17        4.28      0.68 o 
   0   2   1     1745.94     1559.06      5.50 o 
   1   2   1     1762.14     1676.76      5.11 o 
   2   2   1      201.61      182.93      1.85 o 
   3   2   1       18.77       19.45      0.87 o 
   4   2   1       11.23       10.96      0.70 o 
   5   2   1        6.27        5.86      0.91 o 
   1   3   1     9359.89     9770.48     63.99 o 
   2   3   1       94.27       95.90      1.13 o 
   3   3   1       51.73       56.71      1.20 o 
   4   3   1       41.55       40.54      1.43 o 
   5   3   1        1.04        2.19      0.55 o 
   0   4   1     2142.49     2045.68      8.21 o 
   1   4   1      867.91      850.24      2.87 o 
   2   4   1        3.00        3.34      0.31 o 
   3   4   1       11.57       11.52      0.59 o 
   4   4   1        0.08        0.17      0.45 o 
   5   4   1       10.31       10.84      1.09 o 
   1   5   1     1043.93     1002.95      4.09 o 
   2   5   1        9.15       11.95      0.50 o 
   3   5   1        2.34        2.18      0.39 o 
   4   5   1       12.61       12.61      0.91 o 
   5   5   1       71.85       69.46      4.20 o 
   0   6   1     1102.16     1070.26      5.70 o 
   1   6   1       66.44       76.73      1.14 o 
   2   6   1      138.01      136.05      1.54 o 
   3   6   1        2.40        2.31      0.35 o 
   4   6   1        2.90        2.45      0.54 o 
   5   6   1        9.07        7.14      0.97 o 
   1   7   1       90.24      102.68      1.45 o 
   2   7   1     1081.11     1130.62      7.52 o 
   3   7   1        2.23        1.19      0.39 o 
   4   7   1       16.47       12.54      0.76 o 
   5   7   1        3.46        2.70      0.59 o 
   0   8   1        8.89        8.04      0.77 o 
   1   8   1        0.78        0.39      0.42 o 
   2   8   1       59.09       63.37      1.41 o 
   3   8   1       75.66       80.52      2.18 o 
   4   8   1       29.76       29.88      1.64 o 
   5   8   1        2.16        2.25      0.87 o 
   1   9   1       93.44       94.34      1.26 o 
   2   9   1       21.42       18.32      0.84 o 
   3   9   1      374.31      388.01      5.03 o 
   4   9   1       15.12       13.92      1.31 o 
   5   9   1        1.58        2.29      0.91 o 
   0  10   1       57.82       58.48      1.36 o 
   1  10   1       19.70       19.56      0.80 o 
   2  10   1       98.20      108.52      1.80 o 
   3  10   1      205.17      204.54      3.72 o 
   4  10   1        3.96        7.30      1.09 o 
   5  10   1        0.04        0.41      1.00 o 
   1  11   1       57.17       57.48      1.19 o 
   2  11   1       76.48       69.47      1.67 o 
   3  11   1      324.65      336.96      7.75 o 
   4  11   1        2.01        2.18      0.65 o 
   5  11   1        0.34       -0.91      0.92 o 
   0  12   1      510.48      558.30      6.94 o 
   1  12   1       88.83       81.61      1.93 o 
   2  12   1       56.51       50.64      1.54 o 
   3  12   1       48.32       44.18      1.73 o 
   4  12   1        0.30        1.13      0.73 o 
   1  13   1       17.38       13.58      0.88 o 
   2  13   1       39.13       37.91      1.26 o 
   3  13   1       44.71       41.41      1.80 o 
   4  13   1       46.01       35.31      2.54 o 
   0  14   1       16.06       14.87      1.04 o 
   1  14   1       24.67       27.20      1.12 o 
   2  14   1        1.40        0.54      0.53 o 
   3  14   1        0.61        1.76      0.61 o 
   4  14   1       59.19       51.65      4.06 o 
   1  15   1       35.99       33.38      1.14 o 
   2  15   1       53.70       45.31      1.51 o 
   3  15   1        3.74        3.12      0.66 o 
   4  15   1        5.59        5.17      1.20 o 
   0  16   1       32.62       31.01      1.67 o 
   1  16   1       21.16       19.35      0.92 o 
   2  16   1        5.45        3.34      0.70 o 
   3  16   1        0.22        1.69      0.82 o 
   4  16   1        1.89        2.86      0.95 o 
   1  17   1       76.59       77.58      2.22 o 
   2  17   1       43.76       37.90      1.75 o 
   3  17   1        0.30        1.30      0.83 o 
   0  18   1       81.03       85.20      3.12 o 
   1  18   1        0.41        2.22      0.68 o 
   2  18   1       23.72       23.04      1.32 o 
   3  18   1        1.06        2.38      0.94 o 
   1  19   1       40.41       39.28      1.49 o 
   2  19   1        0.01        4.07      1.09 o 
   3  19   1        0.82        2.86      1.40 o 
   0  20   1        0.13        0.69      0.95 o 
   1  20   1        5.44        4.78      1.24 o 
   2  20   1        7.85        6.87      1.52 o 
   1  21   1        3.02        4.33      1.00 o 
   2  21   1        4.86        4.90      1.61 o 
   0  22   1        5.98        6.88      1.99 o 
   1  22   1        0.21        0.94      1.18 o 
   0   0   2    13301.43    13584.55    295.89 o 
   1   0   2      391.77      353.68      3.11 o 
   2   0   2      338.13      344.88      4.27 o 
   3   0   2       60.37       68.37      1.77 o 
   4   0   2       15.21       12.83      1.15 o 
   5   0   2        0.23        1.14      1.11 o 
   1   1   2      162.20      139.32      0.91 o 
   2   1   2       88.90       82.74      1.18 o 
   3   1   2        8.93        7.20      0.66 o 
   4   1   2        2.17        1.84      0.49 o 
   5   1   2        7.13        5.04      1.30 o 
   0   2   2      323.99      302.68      1.98 o 
   1   2   2      193.73      183.15      1.08 o 
   2   2   2        0.53        1.36      0.34 o 
   3   2   2       46.40       44.52      1.03 o 
   4   2   2       95.62      102.36      3.31 o 
   5   2   2        1.24        2.54      0.62 o 
   1   3   2       12.96       11.43      0.50 o 
   2   3   2       41.86       38.91      0.66 o 
   3   3   2       21.40       21.62      0.73 o 
   4   3   2        4.67        3.47      0.74 o 
   5   3   2        0.28        0.44      0.71 o 
   0   4   2      945.43      877.71      5.19 o 
   1   4   2      460.34      458.19      2.17 o 
   2   4   2      117.19      123.44      1.61 o 
   3   4   2        1.53        1.35      0.48 o 
   4   4   2        6.20        5.19      0.80 o 
   5   4   2        0.86        1.52      0.64 o 
   1   5   2       10.90        7.67      0.33 o 
   2   5   2       70.86       77.59      1.39 o 
   3   5   2        2.60        3.58      0.63 o 
   4   5   2        0.61        1.13      0.52 o 
   5   5   2        2.51        3.72      0.71 o 
   0   6   2      483.91      455.22      2.96 o 
   1   6   2       43.04       39.45      0.66 o 
   2   6   2      583.97      610.45      4.32 o 
   3   6   2       20.64       20.48      1.12 o 
   4   6   2       16.38       14.60      0.89 o 
   5   6   2        2.65        2.37      0.83 o 
   1   7   2       63.80       59.17      1.08 o 
   2   7   2      177.15      179.06      2.00 o 
   3   7   2        0.02        0.58      0.57 o 
   4   7   2       33.80       35.96      1.57 o 
   5   7   2        0.14        1.97      0.79 o 
   0   8   2      186.78      188.70      2.55 o 
   1   8   2      234.47      242.97      2.46 o 
   2   8   2      302.00      336.67      3.65 o 
   3   8   2       11.62        9.10      0.70 o 
   4   8   2        5.44        6.03      0.75 o 
   5   8   2        0.71        2.30      0.78 o 
   1   9   2       87.63       77.33      1.45 o 
   2   9   2        9.12        8.68      0.65 o 
   3   9   2        3.08        3.09      0.64 o 
   4   9   2        0.00        0.74      0.52 o 
   5   9   2        0.74        1.50      0.87 o 
   0  10   2       36.10       39.51      1.49 o 
   1  10   2        0.65        0.98      0.49 o 
   2  10   2       13.79       16.26      0.92 o 
   3  10   2       24.08       24.45      1.15 o 
   4  10   2        0.67        1.02      0.56 o 
   5  10   2        1.17        2.05      1.31 o 
   1  11   2        6.40        2.68      0.44 o 
   2  11   2        6.16        7.10      1.00 o 
   3  11   2       10.02        9.71      0.89 o 
   4  11   2        2.56        1.59      1.00 o 
   5  11   2        4.41        3.98      1.19 o 
   0  12   2       52.86       53.29      1.67 o 
   1  12   2       19.54       20.27      0.74 o 
   2  12   2       17.39       18.02      1.02 o 
   3  12   2        1.09        1.27      0.60 o 
   4  12   2       27.68       27.57      1.83 o 
   1  13   2        9.73        8.22      0.67 o 
   2  13   2        2.84        2.19      0.70 o 
   3  13   2        0.72        2.13      0.54 o 
   4  13   2        5.21        4.93      0.91 o 
   0  14   2      141.45      152.32      3.09 o 
   1  14   2        0.71        0.04      0.48 o 
   2  14   2       63.25       60.88      2.26 o 
   3  14   2        5.62        6.03      0.78 o 
   4  14   2        9.06        6.72      1.20 o 
   1  15   2       74.66       77.60      1.93 o 
   2  15   2        2.88        2.68      0.71 o 
   3  15   2        0.09        0.32      0.67 o 
   4  15   2        3.26        3.17      0.93 o 
   0  16   2        6.67        8.29      1.15 o 
   1  16   2        4.86        4.82      0.67 o 
   2  16   2        3.65        5.14      0.93 o 
   3  16   2        1.29        2.44      0.74 o 
   4  16   2        0.73        0.04      1.02 o 
   1  17   2        0.06        0.15      0.69 o 
   2  17   2        0.27        2.03      0.68 o 
   3  17   2        3.71        4.66      1.04 o 
   0  18   2       16.99       17.17      1.77 o 
   1  18   2        0.03        1.02      0.68 o 
   2  18   2        0.73        1.01      0.83 o 
   3  18   2        2.91        4.74      1.35 o 
   1  19   2        8.95        9.65      1.02 o 
   2  19   2        1.18        1.20      1.07 o 
   3  19   2        0.02        0.76      1.30 o 
   0  20   2       25.24       26.48      1.96 o 
   1  20   2        7.70        6.41      1.12 o 
   2  20   2        4.11        4.90      1.18 o 
   1  21   2        1.93        1.50      0.99 o 
   2  21   2        0.18        0.88      1.25 o 
   0  22   2       16.51       12.94      3.01 o 
   1  22   2        0.02        1.50      1.10 o 
   1   1   3      190.70      195.20      1.31 o 
   2   1   3        1.78        4.32      0.36 o 
   3   1   3       11.66       10.61      0.55 o 
   4   1   3       10.76        9.55      0.74 o 
   5   1   3       56.55       65.41      2.95 o 
   0   2   3      764.10      681.98      4.39 o 
   1   2   3      692.67      678.37      2.85 o 
   2   2   3        8.12        7.41      0.37 o 
   3   2   3        0.06        0.17      0.38 o 
   4   2   3        3.73        4.21      0.60 o 
   5   2   3        1.74        2.29      0.70 o 
   1   3   3      377.84      379.92      2.03 o 
   2   3   3       67.61       66.76      0.95 o 
   3   3   3       75.28       83.29      1.69 o 
   4   3   3        2.76        2.57      0.62 o 
   5   3   3        8.08        6.45      1.04 o 
   0   4   3      280.84      302.17      2.52 o 
   1   4   3       98.59       98.19      1.23 o 
   2   4   3      151.92      153.29      1.77 o 
   3   4   3      139.70      145.94      2.16 o 
   4   4   3       39.40       39.18      1.61 o 
   5   4   3        0.00        0.93      0.74 o 
   1   5   3       20.47       25.04      0.54 o 
   2   5   3       24.97       24.75      0.85 o 
   3   5   3       78.96       82.29      1.78 o 
   4   5   3       22.14       26.51      1.55 o 
   5   5   3        1.87        1.56      0.79 o 
   0   6   3      605.67      628.46      6.93 o 
   1   6   3        0.19        0.41      0.22 o 
   2   6   3       25.28       28.17      0.97 o 
   3   6   3      124.78      119.38      2.25 o 
   4   6   3       13.84       12.88      1.19 o 
   5   6   3        0.14        1.98      0.92 o 
   1   7   3       84.39       79.84      1.37 o 
   2   7   3       55.58       55.51      1.49 o 
   3   7   3       20.52       22.20      1.36 o 
   4   7   3        1.96        2.92      0.79 o 
   5   7   3        0.00        0.30      0.88 o 
   0   8   3      147.18      134.24      2.46 o 
   1   8   3      396.56      431.80      2.99 o 
   2   8   3        2.20        2.67      0.49 o 
   3   8   3       18.87       17.56      0.94 o 
   4   8   3       12.76       13.50      0.90 o 
   5   8   3        0.01        1.48      0.81 o 
   1   9   3       73.93       73.93      1.17 o 
   2   9   3       54.58       55.16      1.42 o 
   3   9   3       27.73       27.25      1.22 o 
   4   9   3        2.76        3.02      0.91 o 
   5   9   3        5.74        4.08      0.95 o 
   0  10   3      122.47      134.06      3.30 o 
   1  10   3        7.44        8.38      0.51 o 
   2  10   3      188.59      182.27      3.32 o 
   3  10   3        5.45        5.78      0.79 o 
   4  10   3        3.95        3.37      0.62 o 
   5  10   3        3.64        4.36      0.98 o 
   1  11   3      357.25      372.20      3.51 o 
   2  11   3      103.26      101.64      2.23 o 
   3  11   3        0.42        0.16      0.69 o 
   4  11   3        0.66        1.19      0.64 o 
   0  12   3      135.93      139.44      3.19 o 
   1  12   3      173.01      173.14      3.27 o 
   2  12   3       21.24       18.68      1.04 o 
   3  12   3        0.03        0.74      0.53 o 
   4  12   3        0.11        1.47      0.69 o 
   1  13   3        1.05        0.19      0.54 o 
   2  13   3       11.42       10.80      0.83 o 
   3  13   3        2.19        1.44      0.73 o 
   4  13   3        1.45        3.68      0.89 o 
   0  14   3        5.11        6.23      1.00 o 
   1  14   3      112.57      116.08      2.31 o 
   2  14   3        2.11        2.19      0.57 o 
   3  14   3       17.10       18.19      1.54 o 
   4  14   3        8.65        9.43      1.76 o 
   1  15   3       14.96       15.07      0.94 o 
   2  15   3       11.63       10.95      1.47 o 
   3  15   3        6.37        6.60      0.90 o 
   4  15   3        0.92        2.61      0.94 o 
   0  16   3      419.83      477.08     12.35 o 
   1  16   3        0.51        0.82      0.66 o 
   2  16   3        5.90        6.17      0.92 o 
   3  16   3        6.72        5.40      1.10 o 
   1  17   3       20.62       21.23      1.22 o 
   2  17   3        0.37        2.62      0.91 o 
   3  17   3       16.74       18.63      2.18 o 
   0  18   3        2.43        2.22      1.13 o 
   1  18   3       25.38       26.72      1.44 o 
   2  18   3       12.84       13.77      1.31 o 
   3  18   3        0.89        1.78      1.07 o 
   1  19   3        0.48        0.79      0.89 o 
   2  19   3        9.68       12.39      1.28 o 
   3  19   3        0.05        0.38      1.16 o 
   0  20   3        0.06        0.71      1.23 o 
   1  20   3       36.34       42.58      2.18 o 
   2  20   3        5.79        4.81      1.43 o 
   1  21   3       12.78       11.18      1.42 o 
   0  22   3        2.32        2.86      1.37 o 
   1  22   3        0.37        0.15      1.50 o 
   0   0   4      973.44      954.17      7.74 o 
   1   0   4      309.85      308.52      3.53 o 
   2   0   4      374.14      416.42      3.94 o 
   3   0   4        3.40        2.17      0.58 o 
   4   0   4       38.14       42.74      3.45 o 
   5   0   4       26.18       28.08      3.05 o 
   1   1   4      240.97      262.83      2.21 o 
   2   1   4      762.81      804.34      4.52 o 
   3   1   4       61.30       64.16      1.67 o 
   4   1   4        6.36        4.75      0.71 o 
   5   1   4       94.85       93.12      7.93 o 
   0   2   4      496.79      485.61      3.82 o 
   1   2   4      284.78      268.74      2.25 o 
   2   2   4       23.58       25.90      0.73 o 
   3   2   4        1.50        2.71      0.51 o 
   4   2   4      131.27      147.24      2.97 o 
   5   2   4        8.24        9.75      1.05 o 
   1   3   4      417.78      445.48      3.95 o 
   2   3   4      104.25      101.99      1.64 o 
   3   3   4       77.83       79.47      1.83 o 
   4   3   4      190.71      208.29      9.04 o 
   5   3   4        2.46        2.34      1.06 o 
   0   4   4      408.15      428.48      5.35 o 
   1   4   4      612.35      667.45      5.21 o 
   2   4   4        0.17        1.17      0.42 o 
   3   4   4       44.03       46.36      1.44 o 
   4   4   4        2.63        3.58      0.74 o 
   5   4   4       12.32        9.59      1.70 o 
   1   5   4      194.35      176.44      2.23 o 
   2   5   4       51.13       54.68      1.28 o 
   3   5   4      321.07      334.46      5.32 o 
   4   5   4       19.89       20.05      1.15 o 
   5   5   4        0.92        3.16      0.80 o 
   0   6   4      781.99      823.24      8.93 o 
   1   6   4        6.91        6.66      0.38 o 
   2   6   4       29.75       27.18      0.89 o 
   3   6   4      197.45      216.14      3.07 o 
   4   6   4        7.84        7.78      0.92 o 
   5   6   4       10.35        9.65      1.40 o 
   1   7   4        0.00        0.25      0.28 o 
   2   7   4        3.32        3.78      0.69 o 
   3   7   4      231.68      233.87      4.18 o 
   4   7   4       25.13       27.91      1.50 o 
   5   7   4        0.51        0.63      1.02 o 
   0   8   4      236.96      263.49      3.61 o 
   1   8   4        3.08        1.48      0.39 o 
   2   8   4       64.52       65.00      1.50 o 
   3   8   4       60.05       58.33      1.77 o 
   4   8   4       34.58       30.91      1.54 o 
   5   8   4        1.50        3.84      1.08 o 
   1   9   4       64.36       61.79      1.29 o 
   2   9   4      508.76      522.37      6.13 o 
   3   9   4        0.09        0.86      0.57 o 
   4   9   4        9.09        9.53      1.03 o 
   5   9   4        1.27        3.30      1.10 o 
   0  10   4       13.10       13.62      1.59 o 
   1  10   4       38.93       36.48      1.36 o 
   2  10   4        1.78        2.83      0.63 o 
   3  10   4        0.35       -0.26      0.59 o 
   4  10   4       18.23       17.51      1.09 o 
   1  11   4        4.26        3.65      0.49 o 
   2  11   4        2.65        1.29      0.56 o 
   3  11   4        3.12        3.37      0.62 o 
   4  11   4        0.37        0.65      0.71 o 
   0  12   4       34.41       33.50      1.74 o 
   1  12   4       31.64       29.26      1.08 o 
   2  12   4       78.05       86.79      2.23 o 
   3  12   4        9.12        8.47      1.24 o 
   4  12   4        4.55        3.32      1.22 o 
   1  13   4      235.35      228.87      3.83 o 
   2  13   4       20.57       20.33      1.37 o 
   3  13   4        2.43        1.88      0.80 o 
   4  13   4        0.41        1.73      0.91 o 
   0  14   4      175.22      183.35      4.74 o 
   1  14   4       78.34       79.27      2.54 o 
   2  14   4        3.37        4.42      0.96 o 
   3  14   4        6.54        4.33      1.28 o 
   4  14   4        0.01        1.33      1.33 o 
   1  15   4        0.61        0.44      0.57 o 
   2  15   4        0.20        0.22      0.87 o 
   3  15   4       16.45       15.21      1.71 o 
   4  15   4        4.67        6.30      1.38 o 
   0  16   4        0.08       -1.01      2.18 o 
   1  16   4        4.63        3.57      1.17 o 
   2  16   4        2.91        3.95      0.95 o 
   3  16   4        0.27        1.42      0.93 o 
   1  17   4        0.29        0.05      0.65 o 
   2  17   4        0.41        1.26      1.05 o 
   3  17   4        1.50        2.01      0.76 o 
   0  18   4      107.47      124.71      4.18 o 
   1  18   4       42.68       48.86      2.19 o 
   2  18   4        0.00        1.46      0.91 o 
   3  18   4        6.38        7.72      1.74 o 
   1  19   4       44.39       43.69      2.74 o 
   2  19   4        0.09        0.53      1.00 o 
   0  20   4        0.12        0.55      0.99 o 
   1  20   4        6.83        5.11      1.11 o 
   2  20   4        6.67        3.34      1.13 o 
   1  21   4        3.16        4.93      1.24 o 
   1   1   5      195.14      208.17      2.07 o 
   2   1   5       11.90       14.54      0.63 o 
   3   1   5        0.72        1.51      0.40 o 
   4   1   5       20.16       21.21      1.36 o 
   5   1   5       35.30       37.44      3.82 o 
   0   2   5       27.30       27.92      1.22 o 
   1   2   5      282.32      305.51      2.34 o 
   2   2   5      144.95      150.74      1.91 o 
   3   2   5        3.53        3.41      0.57 o 
   4   2   5       23.95       24.30      1.97 o 
   5   2   5        0.61        0.08      0.97 o 
   1   3   5        7.71        5.61      0.60 o 
   2   3   5       35.82       35.07      0.92 o 
   3   3   5       11.87       14.09      0.82 o 
   4   3   5       11.85       11.06      0.91 o 
   5   3   5        1.64        1.81      0.85 o 
   0   4   5      996.87     1085.05     10.27 o 
   1   4   5       57.62       53.74      1.21 o 
   2   4   5        0.73        0.88      0.58 o 
   3   4   5       39.52       41.03      1.45 o 
   4   4   5       65.77       66.22      2.19 o 
   5   4   5        2.79        3.22      0.98 o 
   1   5   5       69.10       58.41      1.24 o 
   2   5   5       15.23       17.77      0.83 o 
   3   5   5       22.44       24.83      1.60 o 
   4   5   5        2.90        2.87      0.76 o 
   5   5   5        0.47        1.97      0.88 o 
   0   6   5     1055.18     1157.62     10.75 o 
   1   6   5        8.04        7.05      0.53 o 
   2   6   5        0.13        0.66      0.57 o 
   3   6   5      113.79      105.32      2.37 o 
   4   6   5        9.65        9.17      0.83 o 
   5   6   5        0.63        2.68      0.88 o 
   1   7   5        2.66        3.38      0.40 o 
   2   7   5       90.51       91.22      2.20 o 
   3   7   5        9.43        6.97      0.83 o 
   4   7   5        9.07        9.83      0.95 o 
   5   7   5        0.08       -0.55      0.89 o 
   0   8   5       53.80       45.23      2.09 o 
   1   8   5      355.60      370.84      3.79 o 
   2   8   5       51.00       45.38      1.37 o 
   3   8   5        8.87        8.20      0.75 o 
   4   8   5       22.92       24.21      1.36 o 
   5   8   5        0.48        2.76      1.25 o 
   1   9   5       11.29       12.19      0.96 o 
   2   9   5       95.57       94.10      2.40 o 
   3   9   5        0.87        1.17      0.62 o 
   4   9   5        1.39        1.91      0.82 o 
   0  10   5       12.44       15.08      1.39 o 
   1  10   5       70.06       73.54      1.91 o 
   2  10   5      401.88      405.87      8.31 o 
   3  10   5        1.05        0.15      0.73 o 
   4  10   5        1.89        2.96      0.78 o 
   1  11   5      105.88       99.42      2.02 o 
   2  11   5       20.22       18.15      1.33 o 
   3  11   5       50.32       49.30      2.41 o 
   4  11   5        0.20        0.71      0.89 o 
   0  12   5       33.60       35.91      1.87 o 
   1  12   5      242.47      242.71      4.44 o 
   2  12   5       88.02       92.35      2.63 o 
   3  12   5        0.93        2.21      0.78 o 
   4  12   5        3.46        3.73      0.92 o 
   1  13   5        2.21        1.60      0.56 o 
   2  13   5       45.03       44.34      2.17 o 
   3  13   5        5.46        6.49      1.51 o 
   4  13   5        3.50        3.76      0.90 o 
   0  14   5       38.20       41.41      2.42 o 
   1  14   5      140.48      139.59      2.62 o 
   2  14   5        9.19       10.45      1.13 o 
   3  14   5        9.27        7.10      1.07 o 
   4  14   5        2.67        2.16      0.91 o 
   1  15   5        2.04        2.35      0.77 o 
   2  15   5       25.87       26.13      1.60 o 
   3  15   5       13.23       16.45      1.50 o 
   0  16   5      570.63      648.97     22.51 o 
   1  16   5        2.74        4.47      0.94 o 
   2  16   5        1.94        2.89      0.79 o 
   3  16   5        9.75       10.05      1.42 o 
   1  17   5        0.47        3.44      0.87 o 
   2  17   5        2.79        4.85      1.01 o 
   3  17   5        9.62        7.10      1.57 o 
   0  18   5       43.08       36.42      2.68 o 
   1  18   5       40.97       42.63      2.83 o 
   2  18   5        0.85        2.65      0.81 o 
   1  19   5        8.12        9.79      1.37 o 
   2  19   5        9.73        7.63      1.27 o 
   0  20   5        6.57        7.60      2.12 o 
   1  20   5       38.04       38.32      3.03 o 
   0   0   6       15.37       19.79      1.46 o 
   1   0   6        1.86        3.38      0.71 o 
   2   0   6        8.93        6.65      0.75 o 
   3   0   6        0.95        0.65      0.80 o 
   4   0   6        2.05        3.15      1.16 o 
   5   0   6       13.08       15.06      2.35 o 
   1   1   6      544.73      575.93      3.78 o 
   2   1   6       67.55       69.31      1.32 o 
   3   1   6        3.04        2.88      0.48 o 
   4   1   6       27.21       32.18      2.17 o 
   5   1   6       34.59       30.66      2.68 o 
   0   2   6      234.71      237.98      3.39 o 
   1   2   6        0.13        0.96      0.35 o 
   2   2   6       48.89       52.17      1.05 o 
   3   2   6        1.13        1.83      0.51 o 
   4   2   6       24.79       22.66      1.39 o 
   5   2   6        8.26        5.76      1.24 o 
   1   3   6      133.26      138.74      1.62 o 
   2   3   6       16.50       18.70      0.81 o 
   3   3   6       25.83       26.20      1.73 o 
   4   3   6       37.86       36.76      2.32 o 
   5   3   6        1.97        0.94      0.89 o 
   0   4   6       11.68       17.00      1.30 o 
   1   4   6        2.66        3.08      0.60 o 
   2   4   6        0.44        1.27      0.55 o 
   3   4   6       11.48        9.46      0.80 o 
   4   4   6        0.25        2.48      0.79 o 
   5   4   6        5.94        5.51      1.02 o 
   1   5   6       53.54       46.10      1.40 o 
   2   5   6      114.92      118.13      2.31 o 
   3   5   6      125.07      126.93      3.41 o 
   4   5   6        0.98        1.76      0.77 o 
   5   5   6        0.40        1.19      0.98 o 
   0   6   6        0.06        1.52      0.65 o 
   1   6   6       11.25        9.40      0.54 o 
   2   6   6        0.21        1.00      0.70 o 
   3   6   6       39.34       39.83      1.44 o 
   4   6   6        5.92        6.85      0.90 o 
   1   7   6      109.15      101.27      1.70 o 
   2   7   6        6.77        7.82      1.08 o 
   3   7   6      155.81      161.42      3.36 o 
   4   7   6        7.02        7.51      0.87 o 
   0   8   6       13.06       12.23      1.60 o 
   1   8   6        0.02        0.80      0.72 o 
   2   8   6        3.32        3.64      0.90 o 
   3   8   6        0.94        1.41      0.69 o 
   4   8   6       14.20       11.29      1.08 o 
   1   9   6       27.62       31.67      1.59 o 
   2   9   6       66.71       56.36      2.22 o 
   3   9   6       24.91       26.82      1.40 o 
   4   9   6        0.33        2.03      0.92 o 
   0  10   6       21.26       21.23      1.99 o 
   1  10   6        6.41        6.13      0.77 o 
   2  10   6        9.44       11.20      1.08 o 
   3  10   6       19.95       25.51      1.59 o 
   4  10   6        2.54        3.44      0.95 o 
   1  11   6        7.78        6.89      0.73 o 
   2  11   6        0.00        2.56      0.78 o 
   3  11   6        0.19        0.66      0.73 o 
   4  11   6        1.45        3.42      0.86 o 
   0  12   6        6.07        4.72      1.02 o 
   1  12   6        3.57        0.95      0.82 o 
   2  12   6        0.05       -0.52      0.71 o 
   3  12   6        1.49        4.03      0.98 o 
   4  12   6        7.06        5.90      1.19 o 
   1  13   6      118.51      120.64      3.04 o 
   2  13   6        0.96        2.35      0.79 o 
   3  13   6        9.73        9.72      1.06 o 
   0  14   6        0.05        0.45      0.87 o 
   1  14   6        1.70        0.31      0.90 o 
   2  14   6        2.96        2.38      0.80 o 
   3  14   6        0.20        0.45      0.90 o 
   1  15   6        4.47        2.52      0.95 o 
   2  15   6        0.00        1.07      0.95 o 
   3  15   6       17.83       16.42      2.11 o 
   0  16   6       21.34       23.62      1.91 o 
   1  16   6        0.23        1.17      0.76 o 
   2  16   6        4.87        4.75      1.03 o 
   3  16   6        0.25        1.59      1.30 o 
   1  17   6        2.37        2.44      0.99 o 
   2  17   6        3.37        4.32      0.95 o 
   0  18   6       10.84        8.40      1.75 o 
   1  18   6        1.18        0.25      1.27 o 
   2  18   6        1.18        1.02      0.73 o 
   1  19   6       21.64       18.99      2.20 o 
   0  20   6        1.94        7.70      2.74 o 
   1   1   7       23.49       24.43      0.92 o 
   2   1   7        0.75        1.30      0.58 o 
   3   1   7        0.54        1.03      0.59 o 
   4   1   7        2.32        2.71      1.13 o 
   0   2   7      848.36      839.74     12.09 o 
   1   2   7       89.20       81.98      1.67 o 
   2   2   7       65.28       57.07      1.33 o 
   3   2   7       23.53       24.73      1.55 o 
   4   2   7       10.77       11.99      1.18 o 
   1   3   7        1.97        1.93      0.43 o 
   2   3   7        0.06        1.81      0.52 o 
   3   3   7       21.28       21.92      1.43 o 
   4   3   7        0.03        2.91      0.93 o 
   0   4   7      243.24      245.70      6.11 o 
   1   4   7       29.09       27.02      1.06 o 
   2   4   7      196.08      202.02      3.47 o 
   3   4   7       15.99       16.60      1.09 o 
   4   4   7       23.25       21.09      1.88 o 
   1   5   7       57.41       61.05      1.42 o 
   2   5   7        5.96        6.54      0.76 o 
   3   5   7       23.70       25.38      1.46 o 
   4   5   7        3.09        1.90      0.88 o 
   0   6   7       37.68       38.63      1.81 o 
   1   6   7        5.07        7.86      0.83 o 
   2   6   7        2.58        3.23      0.74 o 
   3   6   7        5.50        3.23      0.74 o 
   4   6   7        8.07        8.18      1.17 o 
   1   7   7       32.01       30.01      1.17 o 
   2   7   7       82.44       87.74      2.74 o 
   3   7   7        0.49        1.15      0.79 o 
   4   7   7        0.37        0.45      0.88 o 
   0   8   7       12.36        8.55      1.05 o 
   1   8   7       13.20       11.98      0.85 o 
   2   8   7      107.61      113.22      3.12 o 
   3   8   7       20.51       22.65      1.31 o 
   4   8   7        0.76        1.71      0.98 o 
   1   9   7       15.08       15.54      1.39 o 
   2   9   7        2.40        3.35      0.84 o 
   3   9   7        3.87        6.09      0.92 o 
   4   9   7       11.09       11.59      1.46 o 
   0  10   7       99.13       91.40      4.03 o 
   1  10   7       18.29       16.19      1.19 o 
   2  10   7       69.81       64.78      2.56 o 
   3  10   7       16.03       17.75      1.41 o 
   4  10   7       15.30       15.40      1.76 o 
   1  11   7       56.30       59.81      2.21 o 
   2  11   7        2.87        3.62      0.88 o 
   3  11   7        1.45        2.17      0.75 o 
   4  11   7        6.99        4.35      1.20 o 
   0  12   7        1.64        1.45      0.78 o 
   1  12   7        3.31        1.51      0.64 o 
   2  12   7       33.16       34.75      1.87 o 
   3  12   7        5.03        3.53      1.34 o 
   1  13   7       42.02       43.80      2.17 o 
   2  13   7        1.19        2.30      0.99 o 
   3  13   7        0.39        2.94      0.88 o 
   0  14   7        4.62        4.59      1.40 o 
   1  14   7        1.33       -0.10      0.89 o 
   2  14   7       12.23       13.84      1.53 o 
   3  14   7        0.05        2.13      1.03 o 
   1  15   7        0.09        0.75      0.97 o 
   2  15   7        9.39       10.09      1.12 o 
   3  15   7        0.02        1.96      0.90 o 
   0  16   7       28.51       21.22      3.16 o 
   1  16   7       14.88       16.45      1.50 o 
   2  16   7       10.67       11.48      1.57 o 
   1  17   7        3.94        3.54      1.33 o 
   2  17   7       10.04       12.94      1.69 o 
   0  18   7       12.71       11.50      2.79 o 
   1  18   7        2.82        1.76      0.91 o 
   0   0   8      800.26      826.79     15.10 o 
   1   0   8        1.40        1.34      0.56 o 
   2   0   8      161.77      160.08      5.75 o 
   3   0   8        7.37        3.32      2.55 o 
   4   0   8       10.54       13.50      1.70 o 
   1   1   8      202.13      209.46      2.73 o 
   2   1   8       70.67       68.00      2.01 o 
   3   1   8       94.69      100.73      3.41 o 
   4   1   8        9.74        9.62      1.21 o 
   0   2   8       10.08        6.22      0.83 o 
   1   2   8      240.54      241.47      2.75 o 
   2   2   8       60.13       60.22      1.99 o 
   3   2   8        9.06        7.42      0.88 o 
   4   2   8        0.03        1.83      1.01 o 
   1   3   8        0.00        2.13      0.55 o 
   2   3   8       31.78       26.39      1.24 o 
   3   3   8        1.10        1.33      0.74 o 
   4   3   8        8.87        6.01      1.75 o 
   0   4   8       11.58       11.27      1.34 o 
   1   4   8      297.30      305.46      4.78 o 
   2   4   8       28.84       23.60      1.16 o 
   3   4   8        0.11        0.06      0.70 o 
   4   4   8        1.08        2.54      0.97 o 
   1   5   8      342.38      337.68      5.28 o 
   2   5   8       61.25       62.61      1.85 o 
   3   5   8        0.86        0.45      0.73 o 
   4   5   8        7.54        6.19      1.42 o 
   0   6   8      232.83      233.54      6.19 o 
   1   6   8        8.96        6.73      0.62 o 
   2   6   8       67.73       69.54      2.46 o 
   3   6   8        0.04        1.59      0.75 o 
   4   6   8        7.72        8.51      1.56 o 
   1   7   8      161.32      154.58      4.42 o 
   2   7   8        6.42        7.11      1.04 o 
   3   7   8       16.81       16.83      1.36 o 
   4   7   8        0.13        3.45      1.42 o 
   0   8   8      174.93      179.81      6.25 o 
   1   8   8       41.87       37.13      1.48 o 
   2   8   8        7.21        6.41      1.04 o 
   3   8   8       38.72       44.75      2.22 o 
   4   8   8        0.18        3.06      1.23 o 
   1   9   8        0.58        1.22      1.17 o 
   2   9   8       38.43       40.16      1.97 o 
   3   9   8       22.57       22.05      1.87 o 
   0  10   8      153.62      135.55      5.55 o 
   1  10   8        1.55        2.03      1.23 o 
   2  10   8        5.02        3.85      0.97 o 
   3  10   8       44.72       42.97      2.60 o 
   1  11   8        1.19        2.27      0.68 o 
   2  11   8        3.95        4.63      0.84 o 
   3  11   8       15.86        9.77      1.53 o 
   0  12   8        8.25        6.78      1.60 o 
   1  12   8        1.19        2.16      0.74 o 
   2  12   8       22.43       20.52      1.76 o 
   3  12   8       11.83       13.36      1.54 o 
   1  13   8       15.28       13.28      1.63 o 
   2  13   8        2.15        2.87      0.76 o 
   3  13   8       29.69       31.59      3.05 o 
   0  14   8       51.68       50.28      2.97 o 
   1  14   8       27.92       30.52      2.30 o 
   2  14   8        2.62        3.76      0.94 o 
   1  15   8        2.77        2.10      0.68 o 
   2  15   8        0.02        2.28      0.88 o 
   0  16   8       18.38       18.29      4.39 o 
   1  16   8        0.47        1.33      0.83 o 
   2  16   8        3.22        2.26      1.15 o 
   1  17   8        4.94        6.05      1.32 o 
   1   1   9        1.39        1.25      0.47 o 
   2   1   9        2.62        1.60      0.59 o 
   3   1   9        1.14        1.64      0.92 o 
   4   1   9        4.62        4.69      1.24 o 
   0   2   9      375.48      385.76      6.67 o 
   1   2   9       89.03       92.48      1.92 o 
   2   2   9       31.92       31.09      1.37 o 
   3   2   9       19.59       19.41      1.50 o 
   4   2   9        2.53        5.45      1.27 o 
   1   3   9       25.46       25.40      1.07 o 
   2   3   9        0.06        0.81      0.67 o 
   3   3   9       19.66       17.17      1.58 o 
   4   3   9        0.74       -1.02      1.17 o 
   0   4   9       25.04       25.29      2.05 o 
   1   4   9        3.22        1.54      0.56 o 
   2   4   9      114.01      114.32      3.07 o 
   3   4   9       12.49       14.87      1.67 o 
   4   4   9       15.97       18.77      2.39 o 
   1   5   9        1.34        0.96      0.64 o 
   2   5   9       17.59       23.06      1.63 o 
   3   5   9       31.06       33.32      2.48 o 
   0   6   9        1.45        1.26      0.94 o 
   1   6   9        2.79        2.98      0.79 o 
   2   6   9        1.74        3.52      0.74 o 
   3   6   9        0.25        2.63      1.05 o 
   1   7   9       12.87        8.16      0.91 o 
   2   7   9      134.09      138.38      5.53 o 
   3   7   9        3.32        4.26      1.12 o 
   0   8   9       67.18       68.30      3.07 o 
   1   8   9        1.17        1.47      0.69 o 
   2   8   9       34.26       34.49      1.73 o 
   3   8   9        8.40        5.78      1.26 o 
   1   9   9       21.72       24.53      1.55 o 
   2   9   9        5.01        4.78      0.90 o 
   3   9   9       29.31       29.97      2.47 o 
   0  10   9      132.29      129.77      5.42 o 
   1  10   9        0.00        2.02      0.88 o 
   2  10   9       10.03       10.53      1.20 o 
   3  10   9       10.66        8.57      1.53 o 
   1  11   9       61.06       57.92      3.00 o 
   2  11   9        0.89        1.57      0.91 o 
   3  11   9       23.97       25.43      2.52 o 
   0  12   9        1.38        1.33      1.16 o 
   1  12   9       16.59       14.16      1.54 o 
   2  12   9        7.73        7.96      1.33 o 
   1  13   9       36.93       36.11      2.22 o 
   2  13   9        9.02        9.47      1.20 o 
   0  14   9        4.20        3.71      2.36 o 
   1  14   9        3.46        2.34      1.02 o 
   2  14   9        0.18        1.80      1.21 o 
   1  15   9        3.02        5.54      1.27 o 
   0  16   9        1.09        4.20      1.86 o 
   0   0  10      234.37      247.41      9.58 o 
   1   0  10       59.66       62.99      2.61 o 
   2   0  10       27.25       26.79      2.48 o 
   3   0  10        3.45        1.68      1.31 o 
   1   1  10       13.22       11.37      1.04 o 
   2   1  10       16.62       14.73      1.09 o 
   3   1  10       37.41       33.20      3.37 o 
   0   2  10       56.69       62.09      2.57 o 
   1   2  10      109.33      111.85      2.78 o 
   2   2  10       30.94       29.47      1.67 o 
   3   2  10        0.81       -0.49      0.97 o 
   1   3  10        0.17        1.27      0.71 o 
   2   3  10       24.06       26.45      1.56 o 
   3   3  10        3.34        2.47      1.19 o 
   0   4  10       76.28       86.29      4.19 o 
   1   4  10       74.89       74.47      2.29 o 
   2   4  10       28.03       27.30      1.98 o 
   3   4  10        1.46        2.46      1.36 o 
   1   5  10       69.57       67.09      2.32 o 
   2   5  10        0.46        1.58      0.84 o 
   3   5  10        0.62        1.32      1.14 o 
   0   6  10       64.59       55.19      2.76 o 
   1   6  10       27.17       25.82      1.52 o 
   2   6  10       25.11       21.59      1.76 o 
   3   6  10        6.95        6.69      1.38 o 
   1   7  10       42.79       43.52      2.17 o 
   2   7  10        7.96        9.24      1.10 o 
   3   7  10        3.35        4.18      1.32 o 
   0   8  10       32.47       30.82      2.08 o 
   1   8  10       32.07       29.38      1.87 o 
   2   8  10        4.27        6.34      1.11 o 
   1   9  10        6.08        7.14      1.11 o 
   2   9  10        3.80        1.45      0.86 o 
   0  10  10       52.70       46.01      5.08 o 
   1  10  10        2.53        2.48      1.06 o 
   2  10  10        1.47        1.24      1.01 o 
   1  11  10        0.05        0.14      0.88 o 
   2  11  10        0.85        2.69      0.84 o 
   0  12  10        4.66        1.95      0.99 o 
   1  12  10        5.87        5.94      0.89 o 
   1  13  10       11.20       13.07      1.65 o 
   0  14  10        0.52        3.24      1.70 o 
   1   1  11        1.32        1.51      0.65 o 
   2   1  11        4.00        5.46      1.13 o 
   0   2  11        0.14        1.04      0.90 o 
   1   2  11        6.53        8.64      1.02 o 
   2   2  11        6.06        4.16      1.26 o 
   1   3  11        1.77        2.14      0.86 o 
   2   3  11        7.82       10.65      1.69 o 
   0   4  11       10.14       11.49      2.29 o 
   1   4  11        0.19        0.59      0.60 o 
   2   4  11        0.13        1.49      1.15 o 
   1   5  11        3.18        5.32      0.86 o 
   2   5  11        2.15        4.23      1.22 o 
   0   6  11       18.60       17.89      1.84 o 
   1   6  11        1.37        1.64      0.85 o 
   2   6  11        0.00        2.71      1.09 o 
   1   7  11        4.54        7.96      1.24 o 
   2   7  11        0.10        2.00      1.04 o 
   0   8  11        1.48        1.83      1.08 o 
   1   8  11        3.76        2.25      0.84 o 
   2   8  11        1.84        3.12      1.00 o 
   1   9  11        0.25        1.00      0.99 o 
   0  10  11        3.49        0.17      1.61 o 
   1  10  11        0.43        1.27      0.67 o 
   0   0  12        2.41        2.25      1.71 o 
   1   0  12       24.21       22.45     12.88 o 
   1   1  12        0.04        0.13      1.84 o 
   0   2  12        4.70        4.58      1.39 o 
   1   2  12        0.08        0.36      1.09 o 
   1   3  12        5.61        7.84      1.40 o 
   0   4  12       20.28       11.99      2.89 o 
   1   4  12        5.36        5.35      1.01 o 
   1   5  12        7.05        7.02      1.21 o 
   0   6  12        6.64        8.69      2.37 o 
   1   6  12        1.31        1.68      0.81 o 
                                                 
